# Supplementary material for: Dissolved Oxygen and Water Temperature Drive Vertical Spatiotemporal Variation of Phytoplankton Community: Evidence from the Largest Diversion Water Source Area
Source: Int J Environ Res Public Health. 2023 Feb 28;20(5):4307. doi: 10.3390/ijerph20054307 (PMC10002381; doi:10.3390/ijerph20054307)
Supplement: Supplementary file 1 [file ijerph-20-04307-s001.zip]

Archive with 1 entries (1 files):
- ijerph-2214086-supplementary.pdf
